# Supplementary material for: Mechanisms of Change in Mindfulness-Based Family Intervention (MYmind) Versus Methylphenidate for Childhood ADHD: A Randomized Controlled Trial
Source: Children (Basel). 2026 Mar 23;13(3):434. doi: 10.3390/children13030434 (PMC13025426; doi:10.3390/children13030434)
Supplement: Supplementary file 1 [file children-13-00434-s001.zip]

Archive with 1 entries (1 files):
- children-4178055-supplementary.pdf
